# Supplementary material for: The nature of the animacy organization in human ventral temporal cortex
Source: eLife. 2019 Sep 9;8:e47142. doi: 10.7554/eLife.47142 (PMC6733573; doi:10.7554/eLife.47142)
Supplement: Figure 2—source data 1. [file elife-47142-fig2-data1.xlsx]

## Sheet: Sheet1
			Animal_labels	IC_scores	Ag_scores
			ant	-0.450076	0.26713
			bear	9.98698	0.72147
			bee	3.88274	0.341551
			bison	1.877	0.562442
			brittlestar	-0.219684	0.153414
			cat	2.03764	0.771528
			chicken	4.42692	0.404572
			chimpanzee	6.1303	0.917824
			cockroach	-0.636698	0.156887
			cow	3.94226	0.619213
			desert_rain_frog	4.64609	0.275
			dog	3.07199	0.860069
			dolphin	-0.162118	0.855324
			eagle	6.16604	0.568634
			elephant	-1.16034	0.78831
			horse	3.13694	0.780613
			human	-0.893415	0.982002
			hyena	4.53146	0.630729
			jellyfish	-4.74541	0.112384
			kingfisher	0.708905	0.4875
			lizard	3.65102	0.295428
			lobster	-0.949585	0.214583
			marmoset	5.87804	0.733796
			marten	4.13922	0.616493
			mosquito	-2.19429	0.169213
			octopus	0.440848	0.381539
			otter	7.63283	0.621644
			parrot	2.64061	0.586227
			penguin	4.97789	0.571528
			rat	3.92929	0.614988
			scorpion	5.53074	0.241377
			seahorse	-1.90016	0.260706
			shrimp	1.56834	0.162558
			slug	-0.194676	0.145891
			snake	1.36801	0.333449
			sparrow	3.86546	0.464468
			spider	0.827682	0.233391
			squid	0.031405	0.21412
			stick_insect	-3.78455	0.188947
			trout	2.94771	0.267882
