# Supplementary material for: The nature of the animacy organization in human ventral temporal cortex
Source: eLife. 2019 Sep 9;8:e47142. doi: 10.7554/eLife.47142 (PMC6733573; doi:10.7554/eLife.47142)
Supplement: Figure 4—source data 1. — Also includes the MNI mask for ventral temporal cortex. [file elife-47142-fig4-data1.xlsx]

## Sheet: Sheet1
			Subj_no	VTCxIC	VTCxPC	VTCxVC	VTCxAg	VTCxVCi	VTCxAgi	VTCxComb	VTC_NCc
			1	-0.121212	0	0	0.333333	-0.151515	0.272727	0.272727	0.181818
			2	0.0606061	0.30303	0.272727	0.333333	0.0909091	0.212121	0.242424	0.333333
			3	-0.0909091	0.030303	0	0.242424	-0.181818	0.363636	0.272727	0.363636
			4	-0.030303	0.0909091	0.0909091	0.363636	-0.0909091	0.30303	0.333333	0.393939
			5	0.0909091	0.272727	0.242424	0.484848	0.0606061	0.363636	0.606061	0.636364
			6	-0.030303	-0.151515	-0.212121	0.0606061	-0.151515	0.242424	0.0909091	0.0909091
			7	0.333333	0.333333	0.333333	0.242424	0.363636	0.121212	0.484848	0.484848
			8	0.393939	0.515152	0.484848	0.484848	0.333333	0.363636	0.606061	0.575758
			9	0.363636	0.30303	0.212121	0.272727	0.242424	0.151515	0.454545	0.454545
			10	0.181818	0.363636	0.30303	0.212121	0.212121	0.151515	0.363636	0.515152
			11	0.0909091	0.151515	0.151515	0.0606061	0.121212	0.121212	0	0
			12	0.333333	0.333333	0.272727	0.242424	0.242424	0.181818	0.424242	0.393939
			13	-0.0909091	0.0909091	0.0606061	0.30303	-0.121212	0.30303	0.151515	0.151515
			14	0.424242	0.424242	0.363636	0.333333	0.333333	0.272727	0.424242	0.545455
			15	0.333333	0.454545	0.393939	0.242424	0.30303	0.0606061	0.363636	0.424242
			16	0.242424	0.545455	0.515152	0.454545	0.272727	0.151515	0.606061	0.606061
			17	0.181818	0.424242	0.393939	0.454545	0.151515	0.212121	0.545455	0.484848
											For each participant, VTC_NCc gives the correlation between that participant's animacy scores and the average of the other participants' animacy scores
