# Supplementary material for: The nature of the animacy organization in human ventral temporal cortex
Source: eLife. 2019 Sep 9;8:e47142. doi: 10.7554/eLife.47142 (PMC6733573; doi:10.7554/eLife.47142)
Supplement: Figure 5—source data 1. [file elife-47142-fig5-data1.zip]

Archive with 17 entries (14 files):
- Figure5/
- Figure5/continua_correlations.mat
- Figure5/Icon
- __MACOSX/
- __MACOSX/Figure5/
- __MACOSX/Figure5/._Icon
- Figure5/README.txt
- __MACOSX/Figure5/._README.txt
- Figure5/searchlight_independent_agency_clusters.nii
- __MACOSX/Figure5/._searchlight_independent_agency_clusters.nii
- Figure5/searchlight_independent_visual_categorizability_clusters.nii
- __MACOSX/Figure5/._searchlight_independent_visual_categorizability_clusters.nii
- Figure5/vtc_mask.nii
- __MACOSX/Figure5/._vtc_mask.nii
- Figure5/whole_brain_mask.nii
- __MACOSX/Figure5/._whole_brain_mask.nii
- __MACOSX/._Figure5
