# Supplementary material for: The nature of the animacy organization in human ventral temporal cortex
Source: eLife. 2019 Sep 9;8:e47142. doi: 10.7554/eLife.47142 (PMC6733573; doi:10.7554/eLife.47142)
Supplement: Figure 5—source data 1. [file elife-47142-fig5-data1.zip › Figure5/README.txt]

Data included:

1. The brain maps (in MNI space) for the two clusters mentioned in Figure 5A are included ('searchlight_*.nii)

2. The VTC mask (in MNI space) as used in the paper is included along with the whole-brain mask.

3. The correlation values from Figure 5B for each participant at each shown MNI y-coordinate, for the two hemispheres are included in continua_correlations.mat along with the list of the relevant MNI coordinates.
